# Supplementary material for: Determinants of Anti-S Immune Response at 9 Months after COVID-19 Vaccination in a Multicentric European Cohort of Healthcare Workers—ORCHESTRA Project
Source: Viruses. 2022 Nov 28;14(12):2657. doi: 10.3390/v14122657 (PMC9781450; doi:10.3390/v14122657)
Supplement: Supplementary file 1 [file viruses-14-02657-s001.zip]

Archive with 1 entries (1 files):
- viruses-2021513 supplementary.pdf
